# Supplementary material for: Healthcare- and Community-Associated Methicillin-Resistant Staphylococcus aureus (MRSA) and Fatal Pneumonia with Pediatric Deaths in Krasnoyarsk, Siberian Russia: Unique MRSA's Multiple Virulence Factors, Genome, and Stepwise Evolution
Source: PLoS One. 2015 Jun 5;10(6):e0128017. doi: 10.1371/journal.pone.0128017 (PMC4457420; doi:10.1371/journal.pone.0128017)
Supplement: S1 Table — (XLS) [file pone.0128017.s010.xls]

## Sheet: 1и вар
Table 1.
Type, gene	3	8	11	22	23	52	59	70	76	180	217л	1		Type, gene
Type														Type
CC	8	8				8			ND					CC
ST	239	8				8			ND					ST
spa	3 (t037)	1 (t008)	1 (t008)	1 (t008)	1 (t008)	1 (t008)	1 (t008)	3 (t037)	3 (t037)	3 (t037)	1 (t008)	1 (t008)		spa
agr	1	1	1	1	1	1	1	1	1	1	1	1		agr
SCCmec type	III	IVC	IVC	IVC	IVC	IVC	IVC	III	III	III	IVC	IVC		SCCmec type
Coagulase type		III	III	III	III	III	III				III	III		Coagulase type
Leukocidin														Leukocidin
lukpvSF	−	−	−	−	−	−	−	−	−	−	−	−		lukpvSF
lukE-lukD	+	+	+	+	+	+	+	+	+	+	+	+		lukE-lukD
lukM	−	−	−	−	−	−	−	−	−	−	−	−		lukM
Hemolysin														Hemolysin
hla	+	+	+	+	+	+	+	+	+	+	+	+		hla
hlb	−	−	−	−	−	−	−	−	+	−	−	−		hlb
hlg	+	+	+	+	+	+	+	−	+	+	+	+		hlg
hlg-v	+	+	+	+	+	+	+	+	+	+	+	+		hlg-v
hld	+	+	+	+	+	+	+	+	+	+	+	+		hld
Staphylococcal enterotoxin														Staphylococcal enterotoxin
tst	+	−	−	−	−	−	−	+	+	+	−	−		tst
sea	−	+	+	+	+	+	+	−	−	−	+	+		sea
seb	−	−	−	−	−	−	−	−	−	−	−	−		seb
sec	−	−	−	−	−	−	−	−	−	−	−	−		sec
sed	−	−	−	−	−	−	−	−	−	−	−	−		sed
see	−	−	−	−	−	−	−	−	−	−	−	−		see
seg	−	−	−	−	−	−	−	−	−	−	−	−		seg
seh	−	−	−	−	−	−	−	−	−	−	−	−		seh
sei	−	−	−	−	−	−	−	−	−	−	−	−		sei
sej	−	−	−	−	−	−	−	−	−	−	−	−		sej
sek	+	−	−	−	−	−	−	+	+	+	−	−		sek
sel	−	−	−	−	−	−	−	−	−	−	−	−		sel
sem	−	−	−	−	−	−	−	−	−	−	−	−		sem
sen	−	−	−	−	−	−	−	−	−	−	−	−		sen
seo	−	−	−	−	−	−	−	−	−	−	−	−		seo
sep	−	−	−	−	−	−	−	−	−	−	−	−		sep
seq	+	−	−	−	−	−	−	+	+	+	−	−		seq
seu	−	−	−	−	−	−	−	−	−	−	−	−		seu
Exfoliative toxin														Exfoliative toxin
eta	−	−	−	−	−	−	−	−	−	−	−	−		eta
etb	−	−	−	−	−	−	−	−	−	−	−	−		etb
etd	−	−	−	−	−	−	−	−	−	−	−	−		etd
Others														Others
set	+	+	+	+	+	+	+	+	+	+	+	+		set
edin	−	−	−	−	−	−	−	−	−	−	−	−		edin
Adhesin gene														Adhesin gene
Collagen														Collagen
cna	+	−	−	−	−	−	−	+	+	+	−	−		cna
Bone sialoprotein														Bone sialoprotein
bbp	−	−	−	−	−	−	−	−	−	−	−	−		bbp
arсA		−	−	−	−	−	−				−	−		arсA

## Sheet: без адгез
Table 1.
Type, gene	8	11	22	23	52	59	217л	1	3	70	76	180	Type, gene
Type													Type
CC	8				8				8		ND		CC
ST	8				8				239		ND		ST
spa	1 (t008)	1 (t008)	1 (t008)	1 (t008)	1 (t008)	1 (t008)	1 (t008)	1 (t008)	3 (t037)	3 (t037)	3 (t037)	3 (t037)	spa
agr	1	1	1	1	1	1	1	1	1	1	1	1	agr
SCCmec type	IVC	IVC	IVC	IVC	IVC	IVC	IVC	IVC	III	III	III	III	SCCmec type
Coagulase type	III	III	III	III	III	III	III	III					Coagulase type
Leukocidin													Leukocidin
lukpvSF	−	−	−	−	−	−	−	−	−	−	−	−	lukpvSF
lukE-lukD	+	+	+	+	+	+	+	+	+	+	+	+	lukE-lukD
lukM	−	−	−	−	−	−	−	−	−	−	−	−	lukM
Hemolysin													Hemolysin
hla	+	+	+	+	+	+	+	+	+	+	+	+	hla
hlb	−	−	−	−	−	−	−	−	−	−	+	−	hlb
hlg	+	+	+	+	+	+	+	+	+	−	+	+	hlg
hlg-v	+	+	+	+	+	+	+	+	+	+	+	+	hlg-v
hld	+	+	+	+	+	+	+	+	+	+	+	+	hld
Staphylococcal enterotoxin													Staphylococcal enterotoxin
tst	−	−	−	−	−	−	−	−	+	+	+	+	tst
sea	+	+	+	+	+	+	+	+	−	−	−	−	sea
seb	−	−	−	−	−	−	−	−	−	−	−	−	seb
sec	−	−	−	−	−	−	−	−	−	−	−	−	sec
sed	−	−	−	−	−	−	−	−	−	−	−	−	sed
see	−	−	−	−	−	−	−	−	−	−	−	−	see
seg	−	−	−	−	−	−	−	−	−	−	−	−	seg
seh	−	−	−	−	−	−	−	−	−	−	−	−	seh
sei	−	−	−	−	−	−	−	−	−	−	−	−	sei
sej	−	−	−	−	−	−	−	−	−	−	−	−	sej
sek	−	−	−	−	−	−	−	−	+	+	+	+	sek
sel	−	−	−	−	−	−	−	−	−	−	−	−	sel
sem	−	−	−	−	−	−	−	−	−	−	−	−	sem
sen	−	−	−	−	−	−	−	−	−	−	−	−	sen
seo	−	−	−	−	−	−	−	−	−	−	−	−	seo
sep	−	−	−	−	−	−	−	−	−	−	−	−	sep
seq	−	−	−	−	−	−	−	−	+	+	+	+	seq
seu	−	−	−	−	−	−	−	−	−	−	−	−	seu
Exfoliative toxin													Exfoliative toxin
eta	−	−	−	−	−	−	−	−	−	−	−	−	eta
etb	−	−	−	−	−	−	−	−	−	−	−	−	etb
etd	−	−	−	−	−	−	−	−	−	−	−	−	etd
Others													Others
set	+	+	+	+	+	+	+	+	+	+	+	+	set
edin	−	−	−	−	−	−	−	−	−	−	−	−	edin
Adhesin gene													Adhesin gene
Collagen													Collagen
cna	−	−	−	−	−	−	−	−	+	+	+	+	cna
Bone sialoprotein													Bone sialoprotein
bbp	−	−	−	−	−	−	−	−	−	−	−	−	bbp
arсA	−	−	−	−	−	−	−	−					arсA

## Sheet: full
Table 1.
Type, gene	8	11	22	23	52	59	217л	1	3	70	76	180	Type, gene
Type													Type
CC	8				8				8				CC
ST	8				8				239				ST
spa	1 (t008)	1 (t008)	1 (t008)	1 (t008)	1 (t008)	1 (t008)	1 (t008)	1 (t008)	3 (t037)	3 (t037)	3 (t037)	3 (t037)	spa
agr	1	1	1	1	1	1	1	1	1	1	1	1	agr
SCCmec type	IVC	IVC	IVC	IVC	IVC	IVC	IVC	IVC	III	III	III	III	SCCmec type
Coagulase type	III	III	III	III	III	III	III	III					Coagulase type
Leukocidin													Leukocidin
lukpvSF	−	−	−	−	−	−	−	−	−	−	−	−	lukpvSF
lukE-lukD	+	+	+	+	+	+	+	+	+	+	+	+	lukE-lukD
lukM	−	−	−	−	−	−	−	−	−	−	−	−	lukM
Hemolysin													Hemolysin
hla	+	+	+	+	+	+	+	+	+	+	+	+	hla
hlb	(+)	(+)	(+)	(+)	(+)	(+)	(+)	(+)	(+)	(+)	(+)	(+)	hlb
hlg	+	+	+	+	+	+	+	+	+	−	+	+	hlg
hlg-v	+	+	+	+	+	+	+	+	+	+	+	+	hlg-v
hld	+	+	+	+	+	+	+	+	+	+	+	+	hld
Staphylococcal enterotoxin													Staphylococcal enterotoxin
tst	−	−	−	−	−	−	−	−	+	+	+	+	tst
sea	+	+	+	+	+	+	+	+	−	−	−	−	sea
seb	−	−	−	−	−	−	−	−	−	−	−	−	seb
sec	−	−	−	−	−	−	−	−	−	−	−	−	sec
sed	−	−	−	−	−	−	−	−	−	−	−	−	sed
see	−	−	−	−	−	−	−	−	−	−	−	−	see
seg	−	−	−	−	−	−	−	−	−	−	−	−	seg
seh	−	−	−	−	−	−	−	−	−	−	−	−	seh
sei	−	−	−	−	−	−	−	−	−	−	−	−	sei
sej	−	−	−	−	−	−	−	−	−	−	−	−	sej
sek	−	−	−	−	−	−	−	−	+	+	+	+	sek
sel	−	−	−	−	−	−	−	−	−	−	−	−	sel
sem	−	−	−	−	−	−	−	−	−	−	−	−	sem
sen	−	−	−	−	−	−	−	−	−	−	−	−	sen
seo	−	−	−	−	−	−	−	−	−	−	−	−	seo
sep	−	−	−	−	−	−	−	−	−	−	−	−	sep
seq	−	−	−	−	−	−	−	−	+	+	+	+	seq
seu	−	−	−	−	−	−	−	−	−	−	−	−	seu
set	−	−	−	−	−	−	−	−	−	−	−	−	set
Exfoliative toxin													Exfoliative toxin
eta	−	−	−	−	−	−	−	−	−	−	−	−	eta
etb	−	−	−	−	−	−	−	−	−	−	−	−	etb
etd	−	−	−	−	−	−	−	−	−	−	−	−	etd
Others													Others
ssl	+	+	+	+	+	+	+	+	+	+	+	+	set
edin	−	−	−	−	−	−	−	−	−	−	−	−	edin
Adhesin gene													Adhesin gene
Biofilm formation													Biofilm formation
icaA	+	+	+	+	+	+	+	+	+	+	+	+	icaA
icaD	+	+	+	+	+	+	+	+	+	+	+	+	icaD
Collagen													Collagen
cna	−	−	−	−	−	−	−	−	+	+	+	+	cna
Laminin													Laminin
eno	+	+	+	+	+	+	+	+	+	+	+	+	eno
Fibronectin													Fibronectin
fnbA	+	+	+	+	+	+	+	+	+	+	+	+	fnbA
fnbB	+	+	+	+	+	+	+	+	+	+	+	+	fnbB
Elastin													Elastin
ebpS	+	+	+	+	+	+	+	+	+	+	+	+	ebpS
Fibrinogen													Fibrinogen
clfA	+	+	+	+	+	+	+	+	+	+	+	+	clfA
clfB	+	+	+	+	+	+	+	+	+	+	+	+	clfB
fib	+	+	+	+	+	+	+	+	+	+	+	+	fib
sdrC	+	+	+	+	+	+	+	+	+	+	+	+	sdrC
sdrD	+	+	+	+	+	+	+	+	+	+	+	+	sdrD
sdrE	+	+	+	+	+	+	+	+	+	+	+	+	sdrE
Bone sialoprotein													Bone sialoprotein
bbp	−	−	−	−	−	−	−	−	−	−	−	−	bbp
arсA	−	−	−	−	−	−	−	−					arсA

## Sheet: ST8 all
Table 1.
Type, gene	8	11	22	23	52	59	217л	1	160	1C
Type
CC	8		8		8	8
ST	8		8		8	8
spa	1 (t008)	1 (t008)	1 (t008)	1 (t008)	1 (t008)	1 (t008)	1 (t008)	1 (t008)	1 (t008)	1 (t008)
agr	1	1	1	1	1	1	1	1	1	1
SCCmec type	IVC	IVC	IVC	IVC	IVC	IVC	IVC	IVC	IVC	IVC
Coagulase type	III	III	III	III	III	III	III	III	III	III
Leukocidin
lukpvSF	−	−	−	−	−	−	−	−	−	−
lukE-lukD	+	+	+	+	+	+	+	+	+	+
lukM	−	−	−	−	−	−	−	−	−	−
Hemolysin
hla	+	+	+	+	+	+	+	+	+	+
hlb	(+)	(+)	(+)	(+)	(+)	(+)	(+)	(+)	(+)	(+)
hlg	+	+	+	+	+	+	+	+	+	+
hlg-v	+	+	+	+	+	+	+	+	+	+
hld	+	+	+	+	+	+	+	+	+	+
Staphylococcal enterotoxin
tst	−	−	−	−	−	−	−	−	−	−
sea	+	+	+	+	+	+	+	+	−	−
seb	−	−	−	−	−	−	−	−	−	−
sec	−	−	−	−	−	−	−	−	−	−
sed	−	−	−	−	−	−	−	−	−	−
see	−	−	−	−	−	−	−	−	−	−
seg	−	−	−	−	−	−	−	−	−	−
seh	−	−	−	−	−	−	−	−	−	−
sei	−	−	−	−	−	−	−	−	−	−
sej	−	−	−	−	−	−	−	−	−	−
sek	−	−	−	−	−	−	−	−	−	−
sel	−	−	−	−	−	−	−	−	−	−
sem	−	−	−	−	−	−	−	−	−	−
sen	−	−	−	−	−	−	−	−	−	−
seo	−	−	−	−	−	−	−	−	−	−
sep	−	−	−	−	−	−	−	−	−	−
seq	−	−	−	−	−	−	−	−	−	−
seu	−	−	−	−	−	−	−	−	−	−
set	−	−	−	−	−	−	−	−	−	−
Exfoliative toxin
eta	−	−	−	−	−	−	−	−	−	−
etb	−	−	−	−	−	−	−	−	−	−
etd	−	−	−	−	−	−	−	−	−	−
Others
ssl	+	+	+	+	+	+	+	+	+	+
edin	−	−	−	−	−	−	−	−	−	−
Adhesin gene
Biofilm formation
icaA	+	+	+	+	+	+	+	+	+	+
icaD	+	+	+	+	+	+	+	+	+	+
Collagen
cna	−	−	−	−	−	−	−	−	−	−
Laminin
eno	+	+	+	+	+	+	+	+	+	+
Fibronectin
fnbA	+	+	+	+	+	+	+	+	+	+
fnbB	+	+	+	+	+	+	+	+	+	+
Elastin
ebpS	+	+	+	+	+	+	+	+	+	+
Fibrinogen
clfA	+	+	+	+	+	+	+	+	+	+
clfB	+	+	+	+	+	+	+	+	+	+
fib	+	+	+	+	+	+	+	+	+	+
sdrC	+	+	+	+	+	+	+	+	+	+
sdrD	+	+	+	+	+	+	+	+	+	+
sdrE	+	+	+	+	+	+	+	+	+	+
Bone sialoprotein
bbp	−	−	−	−	−	−	−	−	−	−
arсA	−	−	−	−	−	−	−	−	−	−

## Sheet: for paper ST8
Table. Characteristics of MRSA strains reported in Krasnoyarsk
		MRSA
Type, gene, or resistance		OCp 8	OCp 11	OCp 22	OCp 23	OCp 52	OCp 59	OCp 217	OCp 1	OCp 160	OCp 1C	OCp3	OCp76	OCp66	OCp145	OCp50
Types	CC	8	8	8	8	8	8	8	8	8	8	8	8	8	8	ND
	ST	8	8	8	8	8	8	8	8	8	8	239	239	239	239	ND
	spa	1 (t008)	1 (t008)	1 (t008)	1 (t008)	1 (t008)	1 (t008)	1 (t008)	1 (t008)	1 (t008)	1 (t008)	3 (t037)	3 (t037)	3 (t037)	3 (t037)	ND
	agr	1	1	1	1	1	1	1	1	1	1	1	1	1	1	1
	SCCmec	IV.3.1.1	IV.3.1.1	IV.3.1.1	IV.3.1.1	IV.3.1.1	IV.3.1.1	IV.3.1.1	IV.3.1.1	IV.3.1.1	IV.3.1.1	IIIA	IIIA	IIIA	IIIA	ND
	Coagulase	III	III	III	III	III	III	III	III	III	III	ND	ND	ND	ND	ND
Toxins
Leukocidins	lukS-PV, lukS-PV, lukM	-	-	-	-	-	-	-	-	-	-	-	-	-	-	-
	lukE-lukD	+	+	+	+	+	+	+	+	+	+	+	+	+	+	+
Hemolysins	hla, hlg, hld, hlg-v	+	+	+	+	+	+	+	+	+	+	+	+	+	+	+
	hlb	(+)	(+)	(+)	(+)	(+)	(+)	(+)	(+)	(+)	(+)	(+)	(+)	(+)	(+)	(+)
Staphylococcus enterotoxins	sea	+	+	+	+	+	+	+	+	-	-	-	-	-	-	-
	tst	-	-	-	-	-	-	-	-	-	-	+	+	+	+	-
	sec, sep	-	-	-	-	-	-	-	-	-	-	-	-	-	-	+
	seb, sed, see, seh, set	-	-	-	-	-	-	-	-	-	-	-	-	-	-	-
	sek, seq	-	-	-	-	-	-	-	-	-	-	+	+	+	+	-
	sej, seu	-	-	-	-	-	-	-	-	-	-	-	-	-	-	-
	egc*	-	-	-	-	-	-	-	-	-	-	-	-	-	-	-
Exfoliative toxins	eta, etb, etd	-	-	-	-	-	-	-	-	-	-	-	-	-	-	-
Others	ssl	+	+	+	+	+	+	+	+	+	+	+	+	+	+	+
	edin	-	-	-	-	-	-	-	-	-	-	-	-	-	-	-
Adhesins
	c12ag'	+	+	+	+	+	+	+	+	+	+	+	+	+	+	+
	cna	-	-	-	-	-	-	-	-	-	-	+	+	+	+	+
	bbp	-	-	-	-	-	-	-	-	-	-	-	-	-	-	-
ACME	arcA	-	-	-	-	-	-	-	-	-	-					-
MIC level	Imipenem	0.25	0.25	0.5	0.125	0.25	0.125	0.125	0.125	0.5	0.25	64	32	16	64	0.5
	Oxacillin	32	32	32	64	32	32	32	32	32	32	>128	128	128	>128	64
Drug resistance	Aminoglycosides						GEN		GEN	GEN	GEN	GEN	GEN	GEN	GEN
							KAN		KAN	KAN	KAN	KAN	KAN	KAN	KAN
	Tetracyclines											TET	TET	TET	TET
												DOXY	DOXY	DOXY	DOXY
	Macrolides								ERY	ERY	ERY	ERY	ERY	ERY	ERY
	Lincosamides								CLI		CLI	CLI	CLI	CLI	CLI
	Fluoroquinolones	LVFX	LVFX	LVFX	LVFX	LVFX	LVFX	LVFX	LVFX	LVFX	LVFX	LVFX	LVFX	LVFX	LVFX
	Rifampicin											RIF	RIF	RIF	RIF
	Phenicols	CP	CP	CP	CP	CP	CP		CP	CP		CP	CP	CP	CP	CP
GEN, gentamicin; KAN, kanamycin; ERY, erythromycin; AZM, azytromycin; CAM, clarytromycin; CLI, clindamycin; CPFX, ciprofloxacin; LVFX, levofloxacin; RIF, rifampicin; CP, chloramphenicol.
egc*, enterotoxin gene cluster, including seg, sei, sem, sen, seo genes
c12ag', core 12 adhesin genes, icaA, icaD, eno, fnbA, fnbB, ebpS, clfA, clfB, fib, sdrC, sdrD, sdrE

## Sheet: Лист1
Table. Characteristics of MRSA strains reported in Krasnoyarsk
	MRSA isolated in Krasnoyarsk				Reference MRSA strains
	2007-2011	2007-2011	2010			1993	2008
Type, gene, or resistance	group 1 (n=10)	group 2 (n=4)	group 3 (n=1)		USA300-0114	HU25 Brasil	Vlad
Types
CC	8	8	ND		8	8	8
ST	8	239	12		8	239	239
spa	1 (t008)	3 (t037)	new (t156)		1 (t008)	390 (t138)	3 (t037)
agr	1	1	1		1	1	1
SCCmec	IV.3.1.1	III.1.1.2 (IIIA)	ND		IV.1.1.1	III.1.1.2 (IIIA)	III.1.1.1
Coagulase	III	IV	VII		III	IV	IV
Toxins
Leukocidins
lukS-PV, lukS-PV	-	-	-		+	-	-
lukM	-	-	-		-	-	-
lukE-lukD	+	+	+		+	+	+
Hemolysins
hla, hlg, hld, hlg-v	+	+	+		+	+	+
hlb (split)	(+)	(+)	(+)		(+)	(+)	(+)
Staphylococcus enterotoxins
sea	+	-	-		-	-	+
tst	-	+	-		-	-	-
sec, sep	-	-	+		-	-	-
seb, sed, see, seh, set	-	-	-		-	-	-
SapI5 (sek, seq)	-	+	-		+	-	+
sej, seu	-	-	-		-	-	-
egc*	-	-	-		-	-	-
Exfoliative toxins
eta, etb, etd	-	-	-		-	-	-
Others
ssl	+	+	+		+	+	+
edin	-	-	-		-	-	-
Adhesins
c12ag'	+	+	+		+	+	+
cna	-	+	+		-	+	+
bbp	-	-	-		-	-	-
ACME (arcA)	-	-	-		+	-	-
MIC level
Imipenem (µg\ml)	0.125-0.5	16-64	0.5			64	64
Oxacillin (µg\ml)	32-64	128->128	64			≥256	≥256
Resistance to non β-lactam
Aminoglycosides	GEN (4/10), KAN (4/10)	GEN (4/4), KAN (4/4)			GEN, KAN	GEN, KAN	GEN, KAN
Tetracyclines		TET (4/4)			TET	TET	TET
Macrolides	ERY (3/10)	ERY (4/4)			ERY	ERY	ERY
Lincosamides	CLI (2/10)	CLI (4/4)				CLI	CLI
Fluoroquinolones	LVFX (10/10)	LVFX (4/4)				LVFX	LVFX
Rifampicin		RIF (4/4)
Phenicols	CP (8/10)	CP (4/4)	CP				CP
Sulfamethoxazole		SUL (4/4)				SUL	SUL
Trimethoprim						TMP	TMP
Plasmids (kb)	28 (1\10), 24 (1\10), 21 (2\10), 3.7 (4\10), 2.9 (8\10), 1.9 (2\10)	2.9 (OCp3)	3.7		32; 3.0		41, 38, 2.9, 2.6
Mutation of fluoroquinolones genes
GyrA	Ser 84 Leu (OCp8)	Ser 84 Leu (OCp3)
GrlA	Ser 84 Phe (OCp8)	Ser 84 Phe (OCp3)
GEN, gentamicin; KAN, kanamycin; TET, tetracyclines; ERY, erythromycin; AZM, azytromycin; CAM, clarytromycin; CLI, clindamycin; CPFX, ciprofloxacin; LVFX, levofloxacin; RIF, rifampicin; CP, chloramphenicol; SUL, sulfamethoxazole; TMP, trimethoprim.
egc*, enterotoxin gene cluster, including seg, sei, sem, sen, seo genes
c12ag', core 12 adhesin genes, icaA, icaD, eno, fnbA, fnbB, ebpS, clfA, clfB, fib, sdrC, sdrD, sdrE

## Sheet: S1 Table
Table S1. Molecular characterization of ST239 MRSA strains isolated from Moscow, St. Petersburg, Kurgan, and Vladivostoka.
Type, gene, or resistance	MRSA isolated from Moscow and St. Petersburg		MRSA isolated from Kurgan		MRSA isolated from Vladivostok
	2011-2012		2011		2004-2011b			2012-2013
	n=8		n=1		n=18	n=14		n=9	n=1
Types
CC	8		8		8	8		8	8
ST	239		239		239	239		239	239
spa	351 (t030) (2/8), new (t632) (6/8)		351 (t030)		3 (t037)	351 (t030)		351 (t030)	3 (t037)
agr	1		1		1	1 (13/14), 1΄ (1/14)		1	1
SCCmec	III.1.1.4		III.1.1.4		III.1.1.1	III.1.1.4		III.1.1.4	III.1.1.1
Coagulase	IV		IV		IV	IV		IV	IV
Toxins
Leukocidins
lukPVSF	-		-		-	-		-	-
lukE-lukD	+		+		+	+		+	+
lukM	-		-		-	-		-	-
Hemolysins
hla, hlg, hlg-v	+		+		+	+		+	+
hlb (split)c	(+)		(+)		(+)	(+)		(+)	(+)
Peptide cytolysin
psmα	+		+		+	+		+	+
hld	+		+		+	+		-	+
Staphylococcus enterotoxins
sea	+ (5/8)		+		+	+		+ (8/9)	+
tst	-		-		-	-		-	-
sep	+ (3/8)		-		-	-		-	-
sek, seq	+ (2/8)		-		+	+		+	+
Exfoliative toxins
eta, etb, etd	-		-		-	-		-	-
Others
ssl	+		+		+	+		+	+
edin	-		-		-	-		-	-
Adhesins
c11agd	+		+		+	+		+	+
sdrE	+ (6/8)		+		+	+		+	+
cna	+		+		+	+		+	+
bbp	-		-		-	-		-	-
ACME (arcA)	-		-		-	-		-	-
Resistance
β-lactam
Imipenem (µg\ml)	32-128		64		32-64	64-128		128	32
Oxacillin (µg\ml)	≥256		≥256		≥256	≥256		≥256	≥256
Non β-lactam
Aminoglycosides	Gm (8/8),		Gm,		Gm (18/18),	Gm (14/14),		Gm (9/9),
	Km (8/8)		Km		Km (18/18)	Km (14/14)		Km (9/9)	Km
Tetracyclines	Tc (8/8)		Tc		Tc (18/18)	Tc (14/14)		Tc (9/9)	Tc
Macrolides	Em (4/8)		Em		Em (18/18)	Em (14/14)		Em (9/9)	Em
Lincosamides	Cli (4/8)		Cli		Cli (18/18)	Cli (11/14)			Cli
Fluoroquinolones	Lvx (8/8)		Lvx		Lvx (18/18)	Lvx (12/14; I, 2/14)		Lvx (I, 9/9)
Rifampicin	Rif (8/8)		Rif			Rif (14/14)		Rif (9/9)
Phenicols	Cp (6/8)		Cp		Cp (1/18)	Cp (14/14)		Cp (9/9)	Cp
Sulfamethoxazole	Su (8/8)		Su		Su (10/18)	Su (14/14)		Su (9/9)	Su
Trimethoprim	Tmp (3/8)				Tmp (18/18)
aGm, gentamicin; Km, kanamycin; Tc, tetracyclines; Em, erythromycin; Cli, clindamycin; Lvx, levofloxacin; Rif, rifampicin; Cp, chloramphenicol; Su, sulfamethoxazole; Tmp, Trimethoprim; I, intermediate.
bData are from [52].
cSplit hlb gene due to the insertion of the fSa3.
dc11ag, core 11 adhesin genes, icaA, icaD, eno, fnbA, fnbB, ebpS, clfA, clfB, fib, sdrC, and sdrD.
