# Supplementary material for: Healthcare- and Community-Associated Methicillin-Resistant Staphylococcus aureus (MRSA) and Fatal Pneumonia with Pediatric Deaths in Krasnoyarsk, Siberian Russia: Unique MRSA's Multiple Virulence Factors, Genome, and Stepwise Evolution
Source: PLoS One. 2015 Jun 5;10(6):e0128017. doi: 10.1371/journal.pone.0128017 (PMC4457420; doi:10.1371/journal.pone.0128017)
Supplement: S2 Table — (XLSX) [file pone.0128017.s011.xlsx]

## Sheet: S2 Table
Table S2. Comparison of the characteristic genetic structures on the ST239 MRSA whole genomes: virulence, drug resistance, and evolution.
Genetic structure/type				Characteristics of MRSA: country (city), strain, Genbank accession number, genome size
				England	Taiwan	China (Chongqing)	China (Tianjin)	Russia (Vladivostok)	Russia (Krasnoyarsk)	Brazil	New Zealand
Group/type	Member			TW20	Z172	XN108	T0131	16K	OC3	Bmb9393	JKD6008
				3,043,210 bp	2,987,966 bp	3,052,055 bp	2,913,900 bp	~2.8 Mb	~2.93 Mb	2,980,548 bp	2,924,344 bp
				FN433596	CP006838	CP007447	CP002643	BABZ01000001-107	BBKC01000001-144	CP005288	CP002120
spa type				3 (t037)	3 (t037)	3 (t037)	351 (t030)	351 (t030)	3 (t037)	390(t138)	3 (t037)
SCC	SCCmeca			III.1.1.1	III.1.1.1	III.1.1.new-b	III.1.1.4	III.1.1.4	III.1.1.2	III.1.1.2	III.1.1.new-a
									(fused SCCHg/SCCmec)	(fused SCCHg/SCCmec)
	SCCHg			+	+	-	-	-	-	-	-
Bacteriophage	fSa1			+	-	+	-	-	+	+	-
	fSa3 (IEC)			+ (type D:	+ (type D:	+ (type D:	+ (type D:	+ (type D:	+ (type E:	+ (type B:	+ (type D:
				scn, sak, sea)	scn, sak, sea)	scn, sak, sea)	scn, sak, sea)	scn, sak, sea)	scn, sak)	scn, sak, chp)	scn, sak, sea)
	fSa5			-	-	+	-	-	+	-	+
	fSa7			-	+	-	-	-	-	+	-
	fSa7-like (W)b			-	-	-	-	-	+	-	-
	fSPβ-like			+ (sasX)	+ (sasX)	+ (sasX)	-	-	-	-	-
Pathogenicity island (superantigen, other)	SaPI1			+ (sek, seq)	+ (sek, seq)	+ (sek, seq)	+ (sek, seq)	+ (sek, seq)	+ (sek, seq)	+	+ (sek, seq)
	SaPI2			-	-	-	+	-	+ (tst)c	-	-
	SaPI (fhuD)			-	-	-	+	-	+	-	-
High expression of psmα				NDd	NDd	NDd	NDd	-	+	NDd	NDd
Relevant adhesin	cnae			+ (B1 [187aa])	+ (B1 [187aa])	+ (B1 [82aa])	+ (B1 [187aa])	+ (B1 [187aa])	+ (B1 [187aa])	+ (B1 [187aa])	+ (B1 [187aa])
Transposon	Tn5801-like			+	+	+	+	+	+	+	+
	Tn4001			+	+	+	-	+	+	+	+
	Tn554			+	+	+	+	+	+	+	+
	Tn552			+	+	-	+	+	+	+	+
Genomic island	vSAα			+	+	+	+	+	+	+	+
	vSAβ			+	+	+	+	+	+	+	+
Plasmid integrated into the chromosome	pSK41			-	-	-	-	-	+(4 kb)	-	+(4 kb)
	pSK1-like			-	-	-	-	-	-	-	+(28 kb)
Multiple copy element (copy number)	IS256			8	8	4	21	NDd	22	15	17
Relevant drug resistance	Levofloxacin	gyrA		Ser84Leu	Ser84Leu, Ser85Pro	Ser84Leu [truncated]	Ser84Leu	Glu88Lys	Ser84Leu	Ser84Leu	Ser84Leu
		grlA		Ser80phe	Ser80phe	Ser80phe,Glu84 Lys	Ser80phe	Ser80phe	Ser80phe	Ser80phe	Ser80phe
	Rifampicin	rpoB		-	His481Asn	His481Asn	Leu466Ser,His481Asn	Leu466Ser,His481Asn	His481Asn,Ile527Met	His481Asn	-
Relevant plasmid	Penicillinase plasmidf			+ (29.6 kb)	-	-	-	-	-	-	-
	Chloramphenicol resistance plasmid			-	-	-	-	+ (2.9 kb)	+ ( 2.9 kb)	+ ( 2.9 kb)	-
a III.1.1.new-a and III.1.1.new-b, III.1.1 with new J3 regions; SCCmecIII structures are shown in Figure S8.
b Novel phage found in this study.
c SaPI2R, the first tst+ SaPI2 in the ST239 lineage.
d ND, not described.
e B1, number of B repeats ("stalk"), 1.
f blaZ+ transmissible plasmid.
